# Supplementary material for: Neoadjuvant Intravesical Mitomycin C for NMIBC: A Phase III Single-Center, Open-Label Randomized Clinical Trial
Source: Cancers (Basel). 2026 Apr 30;18(9):1444. doi: 10.3390/cancers18091444 (PMC13162961; doi:10.3390/cancers18091444)
Supplement: Supplementary file 1 [file cancers-18-01444-s001.zip]

Archive with 1 entries (1 files):
- cancers-4175457-supplementary.pdf
